# Supplementary material for: Multi-scaled transcriptomics of chronically inflamed nasal epithelium reveals immune-epithelial dynamics and tissue remodeling in nasal polyp formation
Source: Immunity. Author manuscript; Available in PMC 2026 Jan 30. (PMC12857809; doi:10.1016/j.immuni.2025.08.009)
Supplement: S1 Table [file NIHMS2134457-supplement-S1_Table.xlsx]

## Sheet: Sheet1
Table.S1 Clinical information of patients for scRNA-seq and Digital spatial profiling assays, related to STAR Methods
Sample No.	Data No.	Disease	Sample	Age	Gender	Race	L-K score	L-M score	Asthma	Number previous surgeries	Current smoking	Current budesonide rinse	Current intranasal steroid spray	Current antihistamine	Current antileukotriene	Eosinophil Infiltration Score	Research assay
1366	Control_1	CSF leak	Eth	67	F	-	0	3	No	0	No	No	No	No	No	-	SC
1369	Control_2	Meningioma	Eth	75	M	Caucasian	0	0	No	0	Yes	No	No	No	No	-	SC
1414	Control_3	CSF leak	Eth	31	F	-	1	1	No	0	No	No	No	No	No	-	SC
1415	Control_4	CSF leak	Eth	69	M	-	0	2	No	0	No	No	No	No	No	-	SC
1416	Control_5	Pituitary adenoma	Eth	28	F	-	0	1	No	0	No	No	No	No	No	-	SC
1179	Control_6	Skull base tumor	Eth	18	M	Other	0	1	No	0	No	No	No	No	No	-	DSP
1241	Control_7	Osteoma	Eth	54	F	0	2	4	No	3	No	No	No	Yes	No	-	DSP
1263	Control_8	Skull base tumor	Eth	20	M	Caucasian	0	1	No	0	No	No	No	No	No	-	DSP
1352	Control_9	Skull base tumor	Eth	66	M	Caucasian	1	1	No	0	No	No	No	No	No	-	DSP
1360	CRSsNP_1	CRSsNP	Eth	46	M	0	0	11	Yes	0	No	No	No	No	No	-	SC
1370	CRSsNP_2	CRSsNP	Eth	38	M	-	4	8	No	0	Yes	No	Yes	No	No	-	SC
1378	CRSsNP_3	CRSsNP	Eth	55	M	-	0	7	No	0	No	No	Yes	No	No	-	SC
1390	CRSsNP_4	CRSsNP	Eth	64	M	0	4	18	No	0	No	No	No	No	No	-	SC
1406	CRSsNP_5	CRSsNP	Eth	23	F	-	4	18	No	0	No	Yes	No	No	No	-	SC
1373	CRSwNP_1	CRSwNP	Eth, NP	56	M	0	5	14	No	0	No	No	No	No	No	-	SC
1374	CRSwNP_2	CRSwNP	Eth, NP	59	M	-	4	15	No	0	No	No	No	No	No	-	SC
1385	CRSwNP_3	CRSwNP	Eth, NP	41	M	Other	10	17	No	0	No	No	No	No	No	-	SC, DSP
1408	CRSwNP_4	CRSwNP	NP	42	M	-	12	21	No	2	No	No	No	No	No	-	SC, DSP
1409	CRSwNP_5	CRSwNP	NP	42	M	-	4	18	Yes	2	No	No	No	No	No	-	SC, DSP
1412	CRSwNP_6	CRSwNP	Eth, NP	38	M	-	6	17	Yes	0	No	No	No	No	Yes	-	SC, DSP
1319	CRSwNP_7	CRSwNP	NP	65	M	0	10	19	Yes	0	No	No	No	No	No	-	DSP
1347	CRSwNP_8	CRSwNP	NP	26	M	0	9	18	Yes	0	No	No	No	No	No	-	DSP
1204 LNP_	TMA016001	CRSwNP	NP	34	F	0	8	15	No	0	No	No	No	No	No	<5	DSP
1227 NP_	TMA016002	CRSwNP	NP	62	M	0	10	14	No	3	No	No	No	No	No	<5	DSP
1262 LNP-2 #Immune_	TMA016003	CRSwNP	NP	23	F	0	8	21	Asthma	1	No	No	No	No	No	>10	DSP
1327 RNP #Immune_	TMA016004	CRSwNP	NP	68	F	Caucasian	2	18	No	1	No	No	No	No	No	<5	DSP
1395 NP-1_	TMA016005	CRSwNP	NP	77	M	0	4	24	No	2	No	No	No	No	No	<5	DSP
86 PR_	TMA016006	CRSwNP	NP	-	-	-	-	-	-	-	-	-	-	-	-	<5	DSP
94-PR_	TMA016007	CRSwNP	NP	-	-	-	-	-	-	-	-	-	-	-	-	<5	DSP
105 PR-1 #Immune_	TMA016008	CRSwNP	NP	-	-	-	-	-	-	-	-	-	-	-	-	<5	DSP
1202 NP #Immune_	TMA016010	CRSwNP	NP	34	M	0	-	16	AERD	1	No	No	No	No	No	>10	DSP
1222 NP_	TMA016011	CRSwNP	NP	66	M	0	14	19	Asthma	7	Former	No	No	No	No	>10	DSP
1251 LNP_	TMA016012	CRSwNP	NP	76	M	Caucasian	7	14	No	0	Former	No	Yes	No	No	<5	DSP
1322 LNP_	TMA016013	CRSwNP	NP	24	F	0	3	8	No	0	No	No	No	No	No	>10	DSP
1387 R NP #Immune_	TMA016014	CRSwNP	NP	33	M	0	4	20	Asthma	1	No	No	No	No	No	<5	DSP
84 PR_	TMA016015	CRSwNP	NP	-	-	-	-	-	-	-	-	-	-	-	-	<5	DSP
93 PR_	TMA016016	CRSwNP	NP	-	-	-	-	-	-	-	-	-	-	-	-	<5	DSP
103 PR-2_	TMA016017	CRSwNP	NP	-	-	-	-	-	-	-	-	-	-	-	-	>10	DSP
Spleen_	TMA016018	Spleen	Spleen	-	-	-	-	-	-	-	-	-	-	-	-	-	DSP
1173 NP1_	TMA016019	CRSwNP	NP	47	F	0	10	18	No	1	No	No	No	No	No	<5	DSP
1221 LNP #Immune_	TMA016020	CRSwNP	NP	66	M	0	4	17	Asthma	0	No	No	No	No	No	<5	DSP
1244 LNP #Immune_	TMA016021	CRSwNP	NP	52	F	Caucasian	2	10	Asthma	1	No	Yes	Yes	No	Yes	>10	DSP
1385 RNP-1_	TMA016023	CRSwNP	NP	41	M	Other	10	17	No	0	No	No	No	No	No	5-10	DSP
1402 RNP-1 #Immune_	TMA016024	CRSwNP	NP	57	M	0	4	21	AERD	1	Former	No	No	No	No	>10	DSP
92 PR #Immune_	TMA016025	CRSwNP	NP	-	-	-	-	-	-	-	-	-	-	-	-	<5	DSP
100-PR_	TMA016026	CRSwNP	NP	-	-	-	-	-	-	-	-	-	-	-	-	>10	DSP
Lymph Node_	TMA016027	LymphNode	LymphNode	-	-	-	-	-	-	-	-	-	-	-	-	-	DSP
1212 LNP-1 #Immune_	TMA016029	CRSwNP	NP	50	M	Other	10	14	No	0	No	Yes	Yes	Yes	No	>10	DSP
1242 RNP_	TMA016030	CRSwNP	NP	63	F	Caucasian	14	17	Asthma	2	No	No	No	No	No	5-10	DSP
1313 RNP #Immune_	TMA016031	CRSwNP	NP	91	M	Asian	10	17	Asthma	1	Former	Yes	No	Yes	No	<5	DSP
1381 L NP #Immune_	TMA016032	CRSwNP	NP	27	M	Caucasian	0	13	Asthma	0	Former	No	No	No	No	>10	DSP
1400 RNP_	TMA016033	CRSwNP	NP	44	F	0	10	17	AERD	1	Former	No	No	No	No	>10	DSP
91 PR_	TMA016034	CRSwNP	NP	-	-	-	-	-	-	-	-	-	-	-	-	<5	DSP
98-PR_	TMA016035	CRSwNP	NP	-	-	-	-	-	-	-	-	-	-	-	-	<5	DSP
Tonsil-S_	TMA016036	Tonsil	Tonsil	-	-	-	-	-	-	-	-	-	-	-	-	-	DSP
1139 Rt NP #Immune_	TMA016037	CRSwNP	NP	31	M	0	6	24	Asthma	2	No	No	No	No	No	>10	DSP
1207 NP #Immune_	TMA016038	CRSwNP	NP	29	F	0	8	17	AERD	3	No	No	No	No	No	>10	DSP
1238 NP #Immune_	TMA016039	CRSwNP	NP	43	F	0	8	20	AERD	2	Former	No	No	No	No	>10	DSP
1309 RNP #Immune_	TMA016040	CRSwNP	NP	30	F	Caucasian	8	18	Asthma	0	No	No	Yes	Yes	Yes	>10	DSP
1377 RNP-1 #Immune_	TMA016041	CRSwNP	NP	32	M	0	12	15	Asthma	1	No	No	No	No	No	<5	DSP
1399 RNP_	TMA016042	CRSwNP	NP	23	M	0	8	22	Child asthma	0	No	No	No	No	No	>10	DSP
89 PR_	TMA016043	CRSwNP	NP	-	-	-	-	-	-	-	-	-	-	-	-	5-10	DSP
97-PR_	TMA016044	CRSwNP	NP	-	-	-	-	-	-	-	-	-	-	-	-	<5	DSP
Tonsil array_	TMA016045	Tonsil	Tonsil	-	-	-	-	-	-	-	-	-	-	-	-	-	DSP
1116 NP pre #Immune_	TMA016046	CRSwNP	NP	29	F	0	4	19	AERD	1	No	No	No	No	No	>10	DSP
1206 NP #Immune_	TMA016047	CRSwNP	NP	74	M	Caucasian	4	21	Asthma	1	No	No	Yes	Yes	No	>10	DSP
1236 RNP_	TMA016048	CRSwNP	NP	31	M	0	8	22	Asthma	1	No	No	No	No	No	<5	DSP
1293 L NP #Immune_	TMA016049	CRSwNP	NP	44	M	Asian	4	23	No	1	No	Yes	Yes	Yes	Yes	5-10	DSP
1373 L polyp_	TMA016050	CRSwNP	NP	56	M	0	5	14	No	0	No	No	No	No	No	>10	DSP
1397 RNP_	TMA016051	CRSwNP	NP	46	F	0	10	14	Asthma	1	No	No	No	No	No	>10	DSP
88 PR_	TMA016052	CRSwNP	NP	-	-	-	-	-	-	-	-	-	-	-	-	<5	DSP
96-PR #Immune_	TMA016053	CRSwNP	NP	-	-	-	-	-	-	-	-	-	-	-	-	5-10	DSP
106 PR-1_	TMA016054	CRSwNP	NP	-	-	-	-	-	-	-	-	-	-	-	-	<5	DSP
1104 NP_2 #Immune_	TMA016055	CRSwNP	NP	68	M	0	6	14	No	0	No	No	No	No	No	<5	DSP
1205 LNP #Immune_	TMA016056	CRSwNP	NP	38	F	0	7	12	No	1	Former	No	No	No	No	<5	DSP
1229 RNP #Immune_	TMA016057	CRSwNP	NP	53	F	0	0	0	No	1	No	No	No	No	No	5-10	DSP
1266 LNP #Immune_	TMA016058	CRSwNP	NP	42	F	Asian	6	16	No	0	No	No	No	No	No	<5	DSP
1359 RNP1_	TMA016059	CRSwNP	NP	40	M	Latino	8	13	No	0	No	Yes	Yes	Yes	Yes	5-10	DSP
1396 RNP #Immune_	TMA016060	CRSwNP	NP	47	M	0	9	17	No	2	Former	No	No	No	No	>10	DSP
87 PR_	TMA016061	CRSwNP	NP	-	-	-	-	-	-	-	-	-	-	-	-	>10	DSP
95-PR_	TMA016062	CRSwNP	NP	-	-	-	-	-	-	-	-	-	-	-	-	<5	DSP
105 PR-2_	TMA016063	CRSwNP	NP	-	-	-	-	-	-	-	-	-	-	-	-	<5	DSP
1157 LUNC pre #Immune_	TMA21001	CRSsNP	UNC	34	M	Other	4	8	No	0	No	No	No	No	No	<5	DSP
1204 LUNC_	TMA21002	CRSwNP	UNC	34	F	0	8	15	No	0	No	No	No	No	No	<5	DSP
1230 RUNC_	TMA21003	CRSsNP	UNC	54	M	Caucasian	2	14	No	0	No	No	No	No	No	<5	DSP
1260 L ETH_	TMA21004	CRSsNP	UNC	39	F	Caucasian	2	14	No	0	No	No	Yes	Yes	No	<5	DSP
1302 RUNC_	TMA21005	CRSsNP	UNC	10	M	0	5	12	Asthma	0	No	No	No	No	No	<5	DSP
1326 LUNC_	TMA21006	CRSsNP	UNC	57	M	0	0	13	No	0	Former	No	No	No	No	<5	DSP
1379 L UNC_	TMA21007	CRSsNP	UNC	63	M	Caucasian	0	12	No	0	No	No	No	No	No	<5	DSP
1389 LUNC_	TMA21008	CRSsNP	UNC	68	M	Caucasian	4	13	Asthma	0	Former	No	No	Yes	Yes	<5	DSP
1145 RUNC1_	TMA21009	CRSsNP	UNC	48	M	Caucasian	2	8	No	0	No	No	No	No	No	<5	DSP
1189 RUNC_	TMA21010	CRSsNP	UNC	28	M	Caucasian	6	9	No	0	No	No	No	No	No	<5	DSP
1223 LUNC L_	TMA21011	CRSwNP	UNC	51	M	Caucasian	8	14	No	0	No	No	No	No	No	<5	DSP
1251 LUNC_	TMA21012	CRSwNP	UNC	76	M	Caucasian	7	14	No	0	Former	No	Yes	No	No	<5	DSP
1293 LUNC_	TMA21013	CRSwNP	UNC	44	M	Asian	4	23	No	1	No	Yes	Yes	Yes	Yes	5-10	DSP
1321 LUNC_	TMA21014	CRSsNP	UNC	62	M	Other	4	8	Asthma	0	Current	No	Yes	Yes	No	<5	DSP
1377 RUNC_	TMA21015	CRSwNP	UNC	32	M	0	12	15	Asthma	1	No	No	No	No	No	>10	DSP
1387 R UNC_	TMA21016	CRSwNP	UNC	33	M	0	4	20	Asthma	1	No	No	No	No	No	<5	DSP
1140 RUNC_	TMA21017	Control	Control	43	F	0	0	1	Asthma	0	No	No	No	No	No	<5	DSP
1187 LUNC_	TMA21018	CRSsNP	UNC	58	M	Latino	0	14	No	2	Current	No	No	No	No	<5	DSP
1220 RUNC_	TMA21019	CRSsNP	UNC	47	M	Caucasian	0	12	No	0	No	Yes	No	No	No	<5	DSP
1250 RUNC_	TMA21020	CRSsNP	UNC	30	F	0	1	10	No	0	No	No	No	No	No	<5	DSP
1284 LUNC_	TMA21021	CRSsNP	UNC	70	F	Caucasian	2	8	Asthma	0	Former	No	No	Yes	No	<5	DSP
1317 LUNC_	TMA21022	CRSsNP	UNC	52	F	0	5	13	Asthma	0	No	No	No	No	No	<5	DSP
1371 RUNC_	TMA21023	CRSsNP	UNC	66	F	Asian	0	16	No	0	No	No	No	No	No	<5	DSP
1385 RUNC_	TMA21024	CRSwNP	UNC	41	M	Other	10	17	No	0	No	No	No	No	No	5-10	DSP
1136 RUNC_	TMA21025	Control	Control	73	F	0	1	3	No	0	No	No	No	No	No	<5	DSP
1178 LUNC_	TMA21026	CRSsNP	UNC	48	M	0	2	5	No	0	Former	No	No	No	No	<5	DSP
1217 LUNC_	TMA21027	CRSwNP	UNC	22	M	Caucasian	2	13	No	0	No	Yes	No	Yes	No	<5	DSP
1245 LUNC #Immune_	TMA21028	CRSsNP	UNC	32	F	Caucasian	2	13	Asthma	0	No	Yes	No	No	No	<5	DSP
1276 L ETH Bulla_	TMA21029	CRSsNP	UNC	50	M	Caucasian	1	6	No	1	No	No	No	No	No	<5	DSP
1314 LUNC_	TMA21030	CRSsNP	UNC	63	M	Asian	2	2	No	0	No	No	No	No	No	<5	DSP
1360 RUNC_	TMA21031	CRSsNP	UNC	46	M	0	0	11	Asthma	0	Former	No	No	No	No	<5	DSP
1385 R ETH B_	TMA21032	CRSwNP	UNC	41	M	Other	10	17	No	0	No	No	No	No	No	5-10	DSP
1115 R UNC-pre #Immune_	TMA21033	CRSsNP	UNC	25	F	Caucasian	6	14	No	0	No	Yes	No	No	No	>10	DSP
1169 RUNC_	TMA21034	CRSsNP	UNC	51	M	0	1	14	No	0	Current	No	No	No	No	<5	DSP
1212 LUNC_	TMA21035	CRSwNP	UNC	50	M	Other	10	14	No	0	No	Yes	Yes	Yes	No	<5	DSP
1244 LUNC_2 #Immune_	TMA21036	CRSwNP	UNC	52	F	Caucasian	2	10	Asthma	1	No	Yes	Yes	No	Yes	>10	DSP
1273 L ETH Bulla_	TMA21037	CRSsNP	UNC	45	F	Caucasian	2	14	No	0	No	Yes	No	Yes	No	5-10	DSP
1313 RUNC_	TMA21038	CRSwNP	UNC	91	M	Asian	10	17	Asthma	1	Former	Yes	No	Yes	No	>10	DSP
1359 LUNC_	TMA21039	CRSwNP	UNC	40	M	Latino	8	13	No	0	No	Yes	Yes	Yes	Yes	<5	DSP
1384 RUNC #Immune_	TMA21040	CRSsNP	UNC	64	F	0	2	12	No	0	No	No	No	No	No	5-10	DSP
1115 R ETH_	TMA21041	CRSsNP	UNC	25	F	Caucasian	6	14	No	0	No	Yes	No	No	No	>10	DSP
1163 LUNC pre #Immune_	TMA21042	CRSwNP	UNC	27	F	0	8	12	Asthma	1	No	No	No	No	No	<5	DSP
1211 LUNC_	TMA21043	CRSsNP	UNC	37	F	Caucasian	2	12	No	0	Former	No	No	No	No	5-10	DSP
1242 RUNC_	TMA21044	CRSwNP	UNC	63	F	Caucasian	14	17	Asthma	2	No	No	No	No	No	<5	DSP
1266 LUNC_	TMA21045	CRSwNP	UNC	42	F	Asian	6	16	No	0	No	No	No	No	No	<5	DSP
1309 L UNC_	TMA21046	CRSwNP	UNC	30	F	Caucasian	8	18	Asthma	0	No	No	Yes	Yes	Yes	<5	DSP
1347 RUNC2 #Immune_	TMA21047	CRSwNP	UNC	26	M	0	9	18	Asthma	0	No	No	No	No	No	<5	DSP
1383 L ETH B #Immune_	TMA21048	CRSwNP	UNC	35	M	0	8	20	No	1	Current	No	No	No	No	>10	DSP
1104 UT_	TMA21049	CRSwNP	UNC	68	M	0	6	14	No	0	No	No	No	No	No	<5	DSP
1160 LUNC_	TMA21050	CRSsNP	UNC	54	M	0	-	14	Asthma	1	No	No	No	No	No	<5	DSP
1210 RUNC_	TMA21051	CRSsNP	UNC	27	M	Caucasian	0	3	No	0	No	No	Yes	Yes	No	<5	DSP
1237 L ETH_	TMA21052	CRSsNP	UNC	27	F	0	5	12	No	0	No	No	No	No	No	5-10	DSP
1260 LUNC_	TMA21053	CRSsNP	UNC	39	F	Caucasian	2	14	No	0	No	No	Yes	Yes	No	<5	DSP
1303 LUNC_	TMA21054	CRSsNP	UNC	22	F	Caucasian	4	14	Asthma	0	No	Yes	Yes	No	No	<5	DSP
1336 RUNC_	TMA21055	CRSsNP	UNC	78	M	0	0	8	No	0	Former	No	No	No	No	<5	DSP
1381 LUNC_	TMA21056	CRSwNP	UNC	27	M	Caucasian	0	13	Asthma	0	Former	No	No	No	No	<5	DSP
Spleen_	TMA21057	Spleen	Spleen	-	-	-	-	-	-	-	-	-	-	-	-	-	DSP
Lymph Node_	TMA21058	LymphNode	LymphNode	-	-	-	-	-	-	-	-	-	-	-	-	-	DSP
Tonsil (either one)_	TMA21059	Tonsil	Tonsil	-	-	-	-	-	-	-	-	-	-	-	-	-	DSP
1413 RUNC_	TMA21060	Control	Control	30	M	Caucasian	2	0	Asthma	0	No	No	No	No	No	<5	DSP
1399 LUNC_	TMA21061	CRSwNP	UNC	23	M	0	8	22	Child asthma	0	No	No	No	No	No	>10	DSP
1392 RUNC_	TMA21062	CRSsNP	UNC	43	F	Latino	2	14	No	0	No	No	No	No	No	<5	DSP
1390 RUNC-2_	TMA21063	CRSsNP	UNC	64	M	0	4	18	No	0	No	No	No	No	No	<5	DSP
260-UR_	TMA24001	CRSwNP	UNC	-	-	-	-	-	-	-	-	-	-	-	-	<5	DSP
270-UR_	TMA24002	CRSwNP	UNC	-	-	-	-	-	-	-	-	-	-	-	-	<5	DSP
283_UR_	TMA24003	CRSwNP	UNC	-	-	-	-	-	-	-	-	-	-	-	-	<5	DSP
DK005 UNC_	TMA24004	CRSwNP	UNC	64	M	Asian	0	17	No	0	Former	No	No	No	No	5-10	DSP
DK016 UNC_	TMA24005	Control	Control	44	F	Asian	0	1	No	0	No	No	No	No	No	<5	DSP
DK025 UNC #Immune_	TMA24006	CRSwNP	UNC	47	F	Asian	0	14	Asthma	0	No	No	Yes	No	Yes	<5	DSP
DK034 UNC_	TMA24007	CRSwNP	UNC	67	M	Asian	0	11	No	0	No	No	No	No	No	>10	DSP
259-UR #Immune_	TMA24009	CRSwNP	UNC	-	-	-	-	-	-	-	-	-	-	-	-	>10	DSP
268_UR_	TMA24010	CRSwNP	UNC	-	-	-	-	-	-	-	-	-	-	-	-	5-10	DSP
282-UR_	TMA24011	CRSsNP	UNC	-	-	-	-	-	-	-	-	-	-	-	-	>10	DSP
DK004 UNC_	TMA24012	CRSsNP	UNC	66	M	Asian	0	14	Asthma	0	No	No	No	No	No	5-10	DSP
DK015 UNC_	TMA24013	CRSwNP	UNC	55	M	Asian	0	10	No	0	Current	No	No	No	No	<5	DSP
DK023 UNC_	TMA24014	CRSwNP	UNC	70	M	Asian	0	13	No	0	Current	No	No	No	No	<5	DSP
DK033 UNC_	TMA24015	CRSwNP	UNC	49	M	Asian	0	12	Asthma	0	Current	No	No	No	Yes	5-10	DSP
254-UR_	TMA24017	CRSwNP	UNC	-	-	-	-	-	-	-	-	-	-	-	-	<5	DSP
267-UR #Immune_	TMA24018	CRSsNP	UNC	-	-	-	-	-	-	-	-	-	-	-	-	<5	DSP
280-UR_	TMA24019	CRSsNP	UNC	-	-	-	-	-	-	-	-	-	-	-	-	<5	DSP
DK003 UNC_	TMA24020	CRSsNP	UNC	43	M	Asian	0	2	Asthma	0	No	No	No	No	No	<5	DSP
DK022 UNC_	TMA24022	CRSwNP	UNC	28	M	Asian	0	14	No	0	No	No	Yes	No	No	<5	DSP
DK032 UNC_	TMA24023	CRSsNP	UNC	28	F	Asian	0	10	No	0	No	No	No	No	No	<5	DSP
DK040 UNC _	TMA24024	Control	Control	56	M	Asian	0	3	No	1	Former	No	No	No	No	<5	DSP
248-UR_	TMA24025	CRSwNP	UNC	-	-	-	-	-	-	-	-	-	-	-	-	<5	DSP
265_UR_	TMA24026	CRSsNP	UNC	-	-	-	-	-	-	-	-	-	-	-	-	<5	DSP
278_UR_	TMA24027	CRSwNP	UNC	-	-	-	-	-	-	-	-	-	-	-	-	<5	DSP
DK002 UNC_	TMA24028	CRSsNP	UNC	45	M	Asian	0	11	No	0	No	No	No	No	No	>10	DSP
DK013 UNC_	TMA24029	CRSsNP	UNC	54	F	Asian	0	5	No	0	Former	No	No	No	No	<5	DSP
DK021 UNC_	TMA24030	CRSwNP	UNC	29	M	Asian	0	16	No	0	Former	No	No	No	No	<5	DSP
DK030 UNC_	TMA24031	CRSwNP	UNC	56	F	Asian	0	17	Asthma	0	No	No	No	No	No	5-10	DSP
DK039 UNC_	TMA24032	CRSwNP	UNC	58	M	Asian	0	11	No	0	Current	No	Yes	No	No	5-10	DSP
246-UR_	TMA24033	CRSwNP	UNC	-	-	-	-	-	-	-	-	-	-	-	-	<5	DSP
264-UR_	TMA24034	CRSwNP	UNC	-	-	-	-	-	-	-	-	-	-	-	-	<5	DSP
276-UR_	TMA24035	CRSwNP	UNC	-	-	-	-	-	-	-	-	-	-	-	-	>10	DSP
DK001 UNC_	TMA24036	CRSwNP	UNC	41	F	Asian	0	13	No	0	Former	No	No	No	No	>10	DSP
DK009 UNC_	TMA24037	CRSwNP	UNC	62	M	Asian	0	16	No	0	Former	No	No	No	No	<5	DSP
DK019 UNC_	TMA24038	CRSwNP	UNC	22	M	Asian	0	15	No	0	No	No	No	No	Yes	<5	DSP
DK028 UNC_	TMA24039	CRSwNP	UNC	41	M	Asian	0	11	No	0	Current	No	No	No	No	<5	DSP
DK037 UNC_	TMA24040	Control	Control	59	F	Asian	0	2	No	0	No	No	No	No	No	<5	DSP
244-UR_	TMA24041	CRSwNP	UNC	-	-	-	-	-	-	-	-	-	-	-	-	<5	DSP
263_UR_	TMA24042	CRSwNP	UNC	-	-	-	-	-	-	-	-	-	-	-	-	<5	DSP
275_UR_	TMA24043	CRSwNP	UNC	-	-	-	-	-	-	-	-	-	-	-	-	<5	DSP
286-UR_	TMA24044	CRSwNP	UNC	-	-	-	-	-	-	-	-	-	-	-	-	<5	DSP
DK007 UNC_	TMA24045	CRSwNP	UNC	66	M	Asian	0	13	No	0	No	No	No	No	No	<5	DSP
DK018 UNC_	TMA24046	CRSwNP	UNC	29	M	Asian	0	12	No	0	No	No	No	No	No	<5	DSP
DK027 UNC_	TMA24047	CRSwNP	UNC	72	F	Asian	0	12	No	0	No	No	No	No	No	<5	DSP
DK036 UNC_	TMA24048	CRSwNP	UNC	23	F	Asian	0	17	No	0	No	No	Yes	No	No	>10	DSP
243_UR_	TMA24049	CRSwNP	UNC	-	-	-	-	-	-	-	-	-	-	-	-	<5	DSP
261-UR_	TMA24050	CRSsNP	UNC	-	-	-	-	-	-	-	-	-	-	-	-	5-10	DSP
272_UR #Immune_	TMA24051	CRSwNP	UNC	-	-	-	-	-	-	-	-	-	-	-	-	<5	DSP
284-UR_	TMA24052	CRSwNP	UNC	-	-	-	-	-	-	-	-	-	-	-	-	<5	DSP
DK006 UNC_	TMA24053	CRSwNP	UNC	52	F	Asian	0	11	Asthma	0	No	No	No	No	Yes	<5	DSP
DK017 UNC_	TMA24054	Control	Control	29	F	Asian	0	0	No	0	No	No	No	No	No	<5	DSP
DK026 UNC_	TMA24055	CRSwNP	UNC	57	F	Asian	0	10	No	0	No	No	No	No	No	<5	DSP
DK035 UNC_	TMA24056	CRSwNP	UNC	61	M	Asian	0	17	No	0	Current	No	No	No	No	<5	DSP
Spleen_	TMA24057	Spleen	Spleen	-	-	-	-	-	-	-	-	-	-	-	-	-	DSP
Lymph Node_	TMA24058	LymphNode	LymphNode	-	-	-	-	-	-	-	-	-	-	-	-	-	DSP
L-K score: Lund-Kennedy endoscopic scoring system; L-M score: Lund-Mackay CT score; AERD: Aspirin-exacerbated respiratory diseases; Eth: ethmoid sinus tissue, NP: nasal polyp tissue; current means up to 1 month prior to surgery.
