# Supplementary material for: Multi-scaled transcriptomics of chronically inflamed nasal epithelium reveals immune-epithelial dynamics and tissue remodeling in nasal polyp formation
Source: Immunity. Author manuscript; Available in PMC 2026 Jan 30. (PMC12857809; doi:10.1016/j.immuni.2025.08.009)
Supplement: S2 Table [file NIHMS2134457-supplement-S2_Table.xlsx]

## Sheet: Supple.Table3 Top markers and c
Table.S2 Top markers and cell numbers of clusters, related to Fig.1&3
Cluster	Marker gene	Cell Number
Basal cells	KRT15	2242
	KRT17
	KRT5
	POSTN
	S100A2
	BCAM
	MMP10
	DST
	ID1
	ADIRF
Bmem_CD27	MS4A1	2007
	CD79A
	BANK1
	CD79B
	HLA-DRA
	CD74
	CD37
	VPREB3
	HLA-DQB1
	TNFRSF13C
Bn_TCL1A	IGHM	538
	CD79A
	MS4A1
	CD79B
	TCL1A
	CD37
	IGHD
	CD83
	CD74
	HLA-DRA
CD4_Tcm_IL7R	IL7R	1466
	LTB
	KLF2
	KLRB1
	CD40LG
	TSC22D3
	TRAC
	RPS3
	CD69
	TCF7
CD4_Tem_GZMK	IL32	409
	GZMK
	CD52
	MAF
	TRBC2
	CTLA4
	LTB
	TRAC
	CD2
	CD3D
CD4_Th1_IFNG	IL7R	1122
	CD3D
	LTB
	SPOCK2
	CD40LG
	CXCR6
	RORA
	GZMA
	TNFAIP3
	CCL5
CD4_Th2/Tfh_MAF	KLRB1	494
	ITM2A
	MAF
	TNFRSF4
	TRBC1
	TRAC
	IL32
	LTB
	CD2
	SPOCK2
CD4_Tn_SELL	LTB	1545
	IL7R
	CCR7
	KLF2
	TCF7
	RPS29
	RPS27
	RPL32
	EEF1B2
	MAL
CD4_Treg_FOXP3	IL32	760
	TNFRSF4
	LTB
	TIGIT
	CTLA4
	TNFRSF18
	CD27
	BATF
	IL2RA
	FOXP3
CD8_T_ISG15	ISG15	90
	IFI6
	GNLY
	GZMB
	ISG20
	GZMA
	MX1
	XAF1
	CCL5
	NKG7
CD8_Tact_CD69	CCL4	1516
	CCL5
	CD2
	CD8A
	ACAP1
	CD3G
	GZMA
	CD69
	MALAT1
	CLEC2D
CD8_Tcm_IL7R	IL7R	503
	KLRB1
	LTB
	LYAR
	GZMK
	IL32
	ZFP36L2
	CXCR4
	SPOCK2
	RORA
CD8_Tem_GZMK	GZMK	2000
	CCL4
	CST7
	CCL4L2
	GZMA
	DUSP2
	CCL5
	NKG7
	CMC1
	CD8A
CD8_Temra_GNLY	NKG7	1462
	GNLY
	GZMH
	FGFBP2
	CST7
	PRF1
	KLRG1
	IL32
	HCST
	GZMA
CD8_Tn_SELL	IL7R	638
	CD8B
	CCR7
	KLF2
	LTB
	GZMK
	RPS29
	RPS3
	TCF7
	RPS27
CD8_Trm_ITGA1	CCL5	5560
	CD8A
	CD2
	CCL4
	CD3D
	KLRC1
	GZMA
	CD3G
	ITGA1
	HOPX
Ciliated cells	CAPS	4709
	C9orf24
	C20orf85
	TMEM190
	TUBB4B
	RSPH1
	GSTA1
	PIFO
	SNTN
	MORN2
Cycling basal cells	S100A2	342
	MT1X
	KRT5
	STMN1
	AQP3
	H2AFZ
	TUBA1B
	SFN
	POSTN
	KRT17
DC1_CLEC9A	CST3	59
	CPVL
	HLA-DPB1
	HLA-DPA1
	HLA-DQB1
	HLA-DRA
	HLA-DQA1
	HLA-DRB1
	CD74
	DNASE1L3
DC2_CD1C	HLA-DPB1	640
	HLA-DPA1
	HLA-DRA
	HLA-DQA1
	HLA-DRB1
	HLA-DQB1
	FCER1A
	CST3
	CLEC10A
	CD74
Deuterosomal cells	CCNO	94
	HES6
	CDC20B
	MUC1
	PCM1
	LCN2
	BTG3
	TUBA1B
	ZMYND10
	MT2A
gdT_TRDC	GNLY	356
	NKG7
	FGFBP2
	PRF1
	GZMH
	GZMB
	FCGR3A
	CST7
	CTSW
	KLRD1
Goblet cells	MSMB	1285
	MUC5AC
	TFF3
	BPIFB1
	CST1
	AGR2
	LYPD2
	S100P
	SCGB1A1
	LCN2
ILC1_IL7R	KLRB1	329
	AREG
	IL7R
	LTB
	GATA3
	FXYD5
	TRDC
	TNFRSF18
	TNFRSF4
	PHLDA1
ILC2_AREG	GNLY	381
	AREG
	XCL1
	KLRD1
	XCL2
	CMC1
	TRDC
	CTSW
	KLRF1
	NKG7
Ionocytes	DEFB1	383
	RARRES2
	ASCL3
	CFTR
	TMEM61
	SCNN1B
	GOLM1
	KRT7
	ATP6V0B
	IGFBP5
MARCO_CCL4L2	C1QB	583
	HLA-DPA1
	C1QA
	HLA-DPB1
	HLA-DRA
	HLA-DQA1
	HLA-DQB1
	HLA-DRB1
	C1QC
	HLA-DRB5
MARCO_MRC1	SELENOP	352
	C1QA
	RNASE1
	C1QB
	F13A1
	MS4A7
	C1QC
	FTL
	LGMN
	MS4A6A
MARCO_VEGFA	IL1B	386
	EREG
	IER3
	TIMP1
	AIF1
	VCAN
	HLA-DRA
	FTL
	NFKBIA
	CCL3
MCT_IL17RB	TPSB2	635
	TPSAB1
	CPA3
	MS4A2
	HPGD
	GATA2
	HPGDS
	SLC18A2
	LTC4S
	AREG
MCTC_CTSG	TPSB2	350
	CTSG
	TPSAB1
	HPGD
	CPA3
	MS4A2
	HPGDS
	GATA2
	ADCYAP1
	LTC4S
Mono_CD14	VCAN	1784
	IL1B
	S100A9
	FCN1
	EREG
	S100A8
	S100A12
	CD14
	LYZ
	CTSS
Mono_CD16	IL1B	555
	AIF1
	LST1
	FCN1
	FCER1G
	FCGR3A
	MS4A7
	CTSS
	FGL2
	NFKBIA
mregDC_LAMP3	CCL22	33
	CCL17
	MARCKSL1
	FSCN1
	BIRC3
	HLA-DPB1
	CCL19
	HLA-DPA1
	LAMP3
	HLA-DRA
Mucous cell	BPIFB2	156
	MUC5B
	MSMB
	AZGP1
	SCGB3A1
	FCGBP
	TFF1
	TFF3
	MSLN
	AGR2
Neutrophil	G0S2	2154
	CXCL8
	NAMPT
	FCGR3B
	S100A8
	S100A9
	SOD2
	IFITM2
	RGS2
	CSF3R
NK_act_CD16	GNLY	1084
	NKG7
	FGFBP2
	PRF1
	GZMB
	KLRF1
	SPON2
	KLRD1
	CST7
	CD247
NK_rest_CD160	IL2RB	713
	CD7
	XCL1
	NKG7
	GZMA
	XCL2
	KLRC1
	GNLY
	CCL3
	KLRB1
pDC	PTGDS	832
	PPP1R14B
	IRF7
	GZMB
	IRF8
	TCF4
	GPR183
	CCDC50
	PLD4
	ITM2C
Plasmablast	IGKC	1439
	IGLC2
	IGHA1
	IGLC3
	JCHAIN
	IGHG3
	IGHG1
	IGHG4
	IGHG2
	IGHA2
Secretory cells	SCGB1A1	6544
	SERPINB3
	BPIFA1
	VMO1
	LYPD2
	LCN2
	WFDC2
	RARRES1
	SLPI
	AGR2
Serous cells	STATH	2187
	ZG16B
	FDCSP
	LTF
	PIP
	LYZ
	C6orf58
	DMBT1
	AZGP1
	SCGB3A1
Suprabasal cells	S100A2	2412
	MT1X
	AQP3
	POSTN
	KRT17
	KRT5
	KRT19
	SERPINB4
	ID1
	SFN
Tuft cells	LRMP	115
	BMX
	RGS13
	ANXA4
	HOTAIRM1
	KRT18
	GNG13
	SH2D6
	TPM1
	HEPACAM2
